# Supplementary material for: Phytochemical Composition, Antibacterial Activity, and Antioxidant Properties of the Artocarpus altilis Fruits to Promote Their Consumption in the Comoros Islands as Potential Health-Promoting Food or a Source of Bioactive Molecules for the Food Industry
Source: Foods. 2021 Sep 9;10(9):2136. doi: 10.3390/foods10092136 (PMC8468414; doi:10.3390/foods10092136)
Supplement: Supplementary file 1 [file foods-10-02136-s001.zip]

Archive with 1 entries (1 files):
- foods-1335027-supplementary.pdf
